# Supplementary material for: Molecular Hydrogen Enhances Proliferation of Cancer Cells That Exhibit Potent Mitochondrial Unfolded Protein Response
Source: Int J Mol Sci. 2022 Mar 7;23(5):2888. doi: 10.3390/ijms23052888 (PMC8910898; doi:10.3390/ijms23052888)
Supplement: Supplementary file 1 [file ijms-23-02888-s001.zip]

Archive with 1 entries (1 files):
- ijms-1619681-supplementary.pdf
